# Supplementary material for: Efficacy of the Tibial Transverse Bone Transport Technique in the Management of Thromboangiitis Obliterans: A Systematic Review
Source: J Clin Med. 2026 Jun 11;15(12):4521. doi: 10.3390/jcm15124521 (PMC13301970; doi:10.3390/jcm15124521)
Supplement: Supplementary file 1 [file jcm-15-04521-s001.zip]

Archive with 1 entries (1 files):
- jcm-4344509-supplementary.pdf
